# Supplementary material for: Differences in Intestinal Flora and Its Related Metabolite Between Healthy and Diarrheal Piglets: Strategies for Innovative Bacterial Diarrhea Prevention
Source: Animals (Basel). 2026 May 14;16(10):1500. doi: 10.3390/ani16101500 (PMC13203167; doi:10.3390/ani16101500)
Supplement: Supplementary file 1 [file animals-16-01500-s001.zip]

Archive with 1 entries (1 files):
- animals-4169673-supplementary.pdf
